# Supplementary material for: The Influence of Mitochondrial Dynamics and Function on Retinal Ganglion Cell Susceptibility in Optic Nerve Disease
Source: Cells. 2021 Jun 25;10(7):1593. doi: 10.3390/cells10071593 (PMC8306483; doi:10.3390/cells10071593)
Supplement: Supplementary file 1 [file cells-10-01593-s001.zip]

Archive with 1 entries (1 files):
- cells-1247482-SI.pdf
